# Supplementary material for: Novel MOF-Based Photocatalyst AgBr/AgCl@ZIF-8 with Enhanced Photocatalytic Degradation and Antibacterial Properties
Source: Nanomaterials (Basel). 2022 Jun 6;12(11):1946. doi: 10.3390/nano12111946 (PMC9182966; doi:10.3390/nano12111946)
Supplement: Supplementary file 1 [file nanomaterials-12-01946-s001.zip]

Archive with 1 entries (1 files):
- nanomaterials-1752649-supplementary materials.pdf
